# Supplementary material for: Influence of the amino-terminal sequence on the structure and function of HIV integrase
Source: Retrovirology. 2020 Aug 31;17:28. doi: 10.1186/s12977-020-00537-x (PMC7457537; doi:10.1186/s12977-020-00537-x)
Supplement: Supplementary file 7 — Additional file 7: File S7. Spreadsheet containing the underlying data for Figs. 2, 3, 4, Additional file 5: Figure S5, and Additional file 6: Figure S6. [file 12977_2020_537_MOESM7_ESM.xlsx]

## Sheet: Data_Figure_2_b
Mg; 1F vs. GSH
Elapsed Time	(-) IN			1F			GSH
00:00:00	0.996072	1.00393	1.01221	1			1
01:00:00	0.967243	1.03898	0.987311	0.922689	0.939419	0.921032	0.917723	0.957395	0.926961
02:00:00	1.003	0.975	1.02191	0.853701	0.863793	0.911526	0.930559	0.903517	0.934852
Mg; 1F vs. MF
Elapsed Time	(-) IN									IN MF									IN 1F
00:00:00	0.997773	1.00223	1	0.993007	1.00699	0.998848	0.991935	1.00922		1.00703	0.992974	1.0023	0.995392	1.0023	0.974914	1.01596	1.00912		1.03774	0.962264	0.996575	0.982877	1.02055	1	0.97931	1.02069
01:00:00	0.979955	0.996503	0.968531	1.00699	1.02304	1.00922	1.00922			0.880562	0.915899	0.93318	0.815668	0.95439	0.974914	0.916762			0.928082	0.873288	0.839041	0.989655	0.948276	0.944828
02:00:00	0.971047	0.939866	0.962138	1.01748	0.993007	0.968531	1.07488	1.00576	1.05069	0.88993	0.857143	0.843091	0.884793	0.864055	0.843318	0.913341	0.882554	0.885975	0.929245	0.891509	0.896226	0.839041	0.863014	0.839041	0.917241	0.868966	0.906897

## Sheet: Data_Figure_2_c
Mn; 1F vs. GSH
Elapsed Time	(-) IN			1F			GSH
00:00:00	1.01457	0.950233	1.03519	1			1
01:00:00	1.01907	1.02251	0.994536	0.839487	0.858046	0.839932	0.867479	0.909427	0.818636
02:00:00	1.00102	0.981353	0.941703	0.762681	0.763256	0.693878	0.743623	0.728095	0.694928
Mn; 1F vs. MF
Elapsed Time	(-) IN			MF			1F
00:00:00	0.980301	1.0394	0.980301	1.00116			1.00116
01:00:00	1.00116	0.928158	0.949015	0.900348	0.87949	0.903824	0.924681	0.900348	0.882966
02:00:00	0.997683	0.96292	0.969873	0.789108	0.785632	0.792584	0.830823	0.803013	0.806489

## Sheet: Data_Figure_3_c,d
Mg
Elapsed Time	1F SS			1F Concerted			GSH SS			GSH Concerted
00:00:00	0			0			0			0
01:00:00	24377091009	23704467618	20899978888	18459441540	16373386880	16869331363	22339128431	18666164203	24269780252	8998347558	9086729803	7941592591
02:00:00	24720646253	28677603363	25816754785	17786844938	18012976436	23823572766	25814735198	27537031902	25456772666	9387050640	10339358084	11854655656
Mn
Elapsed Time	1F SS			1F Concerted			GSH SS			GSH Concerted
00:00:00	0			0			0			0
01:00:00	28375114225	25163463799	28408280103	33692991330	26983448670	22316309770	12545578520	11483552157	11688923159	2555835385	2598115793	2379007423
02:00:00	37839226092	34548427001	31371083260	37282147763	36529195201	38309745082	25263312171	21506993312	20831409541	7450830840	7040266123	6852314025
Mg
Elapsed Time	MF SS			MF Concerted			1F SS			1F Concerted
00:00:00	0			0			0			0
01:00:00	27927666129	24758933556	24612962493	2145764049	3808341028	2545828369	22090474530	24215622575	22675440409	20099977044	23252444526	21922651317
02:00:00	29917350361	36498320192	41489556256	8014021973	4952647134	4663657123	22666494609	27550137093	28998372698	20594834317	28217819095	29995886355
Mn
Elapsed Time	MF SS			MF Concerted			1F SS			1F Concerted
00:00:00	0			0			0			0
01:00:00	24529635253	30522244136	26238037954	6.45033e+08	1015337677	1954392499	28944549400	36194938625	38619248329	24072318167	20568685957	22960710901
02:00:00	34560655418	26923531213	41133707842	1988850365	1813442674	2743931753	34771495463	31791435723	44864035003	18456212149	17942589193	32301511545

## Sheet: Data_Figure_3_e
Raltegravir, uM	MF SS			MF DS			1F SS			1F DS			GSH SS			GSH DS
0.001	1	1	1	1	1	1	1	1	1	1	1	1	1	1	1	1	1	1
0.1	0.748617	0.569079	0.59075	0.57754	0.611618	0.438453	1.06375	1.03645	0.906395	0.74041	0.888836	0.837799	0.764471	0.671121	0.763808	0.634215	0.51863	0.737553
0.2	0.604214	0.650154	0.470023	0.258785	0.24535	0.38423	0.925579	0.954087	0.754612	0.551349	0.708781	0.613564	0.613029	0.506248	0.544792	0.317363	0.355906	0.203317
0.4	0.520367	0.486761	0.436431	0.276478	0.201769	0.204777	0.784222	0.774782	0.742319	0.365006	0.523384	0.42606	0.433182	0.28837	0.34654	0.287691	0.27117	0.348959
0.8	0.346362	0.308417	0.299445	0.0921702	0	0.079991	0.485468	0.595207	0.71776	0.310822	0.39885	0.274322	0.176929	0.192735	0.284535	0.195846	0.235807	0.224341
1.6	0.32822	0.237052	0.204552	0.0980959	0	0	0.548701	0.513647	0.480722	0.0711684	0.0378242	0.0285172	0.186752	0.0438766	0.0824391	0.0941014	0.110994	0.143583
10	0.0966754	0.114621	0.0876933	0	0	0	0.171545	0.163509	0.188018	0.0116751	0	0	0.00855789	0	0	0	0	0

## Sheet: Data_Figure_4
NaCl, mM	1F CX04328			1F BI-D			1F BI-2244			MF CX04328			MF BI-D			MF BI-2244			GSH BI-2244			GSH BI-D			GSH CX04328			IN 1F	IN GSH	IN MF
250																			0.115	0.115	0.125	0.122	0.123	0.12	0.114	0.116	0.111	0.09	0.051	0.065
300	0.199	0.188	0.188	0.183	0.189	0.201	0.191	0.172	0.177	0.207	0.208	0.215	0.199	0.146	0.215	0.205	0.186	0.203	0.082	0.081	0.082	0.05	0.05	0.049	0.07	0.071	0.068	0.042	0.039	0.047
350	0.164	0.181	0.177	0.137	0.103	0.123	0.152	0.161	0.158	0.187	0.189	0.196	0.092	0.054	0.107	0.058	0.057	0.096	0.042	0.042	0.042	0.042	0.042	0.042	0.049	0.048	0.048	0.039	0.039	0.039
400	0.165	0.165	0.171	0.077	0.071	0.085	0.139	0.139	0.14	0.179	0.171	0.194	0.04	0.04	0.046	0.057	0.07	0.047	0.041	0.041	0.041	0.041	0.042	0.042	0.043	0.044	0.043	0.044	0.038	0.04
450	0.1	0.123	0.117	0.056	0.062	0.06	0.106	0.111	0.104	0.11	0.089	0.089	0.041	0.037	0.039	0.045	0.04	0.047	0.041	0.041	0.041	0.041	0.042	0.043	0.042	0.043	0.043	0.04	0.04	0.04
500	0.069	0.1	0.074	0.051	0.048	0.048	0.062	0.077	0.068	0.039	0.04	0.04	0.044	0.04	0.039	0.043	0.04	0.04	0.041	0.041	0.041	0.041	0.041	0.042	0.042	0.042	0.042	0.04	0.039	0.039
1000	0.04			0.044			0.043			0.041			0.041			0.036			0.04			0.041			0.042

## Sheet: Data_S5_Fig
Raltegravir, uM	MF SS			MF DS			1F SS			1F DS			GSH SS			GSH DS
0.001	1600918233	1183612242	1258011407	1.78322e+08	1.01759e+08	8.08586e+07	1043859323	880491444	1075755036	4.70882e+08	5.06933e+08	5.45353e+08	8.02828e+08	7.12102e+08	7.33671e+08	2.09973e+08	2.12035e+08	1.85314e+08
0.1	1198473805	6.73569e+08	7.4317e+08	1.02988e+08	6.22376e+07	3.54526e+07	1110410016	9.12589e+08	9.75059e+08	3.48646e+08	450580159	4.56896e+08	5.72997e+08	5.03028e+08	5.725e+08	128390986	1.04992e+08	1.49311e+08
0.2	9.67296e+08	7.6953e+08	591294283	4.6147e+07	2.49666e+07	3.10683e+07	9.66174e+08	8.40065e+08	8.11777e+08	2.5962e+08	3.59304e+08	334609279	4.59486e+08	3.7945e+08	4.0834e+08	6.42473e+07	7.20499e+07	4.11597e+07
0.4	8.33065e+08	5.76136e+08	5.49035e+08	4.9302e+07	2.05319e+07	1.6558e+07	8.18617e+08	6.82189e+08	7.98553e+08	171874935	2.65321e+08	2.32353e+08	3.24684e+08	2.16143e+08	2.59743e+08	5.82405e+07	5.48958e+07	7.06435e+07
0.8	5.54497e+08	3.65046e+08	3.76705e+08	1.6436e+07	0	6.46796e+06	5.06761e+08	5.24074e+08	7.72134e+08	1.46361e+08	2.0219e+08	1.49602e+08	1.32615e+08	1.44462e+08	2.13269e+08	3.96472e+07	4.7737e+07	4.54158e+07
1.6	5.25453e+08	2.80578e+08	2.57329e+08	1.74927e+07	0	0	5.72766e+08	4.52262e+08	5.17139e+08	3.3512e+07	1.91743e+07	1.5552e+07	1.39977e+08	3.2887e+07	6.17909e+07	1.905e+07	2.24697e+07	2.90671e+07
10	154769477	1.35667e+08	1.10319e+08	0	0	0	1.79069e+08	1.43968e+08	2.02262e+08	5.49761e+06	0	0	6.41443e+06	0	0	0	0	0

## Sheet: Data_S6b_Fig
Elapsed Time	(-) IN			IN 1F			IN 1F F185H
00:00:00	0.988571	1.01143	1	0.994681	1.01064	0.994681	1.01217	0.975652	1.01217
01:30:00	1.04	1	1.09143	0.81383	0.835106	0.941489	0.735652	0.69913	0.808696

## Sheet: Data_S6d_Fig
	IN 1F			IN 1F_F185H
SS	3214.89	3069.06	2933.41	1136.58	1392.41	1515.11
Concerted	5693.35	5248.57	5202.69	429.749	472.213	411.335
